# Supplementary material for: An Origami Paper-Based Biosensor for Allergen Detection by Chemiluminescence Immunoassay on Magnetic Microbeads
Source: Biosensors (Basel). 2022 Oct 4;12(10):825. doi: 10.3390/bios12100825 (PMC9599061; doi:10.3390/bios12100825)
Supplement: Supplementary file 1 [file biosensors-12-00825-s001.zip]

Archive with 1 entries (1 files):
- biosensors-1937057-supplementary.mp4
